# Supplementary material for: Detection Patterns of Porcine Parvovirus (PPV) and Novel Porcine Parvoviruses 2 through 6 (PPV2–PPV6) in Polish Swine Farms
Source: Viruses. 2019 May 24;11(5):474. doi: 10.3390/v11050474 (PMC6563502; doi:10.3390/v11050474)
Supplement: Supplementary file 1 [file viruses-11-00474-s001.zip]

Archive with 8 entries (7 files):
- viruses-495398-proofreading-supplementary/
- viruses-495398-proofreading-supplementary/Figure S1_FINALrev2.docx
- viruses-495398-proofreading-supplementary/Figure S2_FINALrev2.docx
- viruses-495398-proofreading-supplementary/Figure S3_FINALrev2.docx
- viruses-495398-proofreading-supplementary/Table S1_FINALrev2.docx
- viruses-495398-proofreading-supplementary/Table S2_FINALrev2.docx
- viruses-495398-proofreading-supplementary/Table S3_FINALrev2.docx
- viruses-495398-proofreading-supplementary/Table S4_FINALrev2.docx
